# Supplementary material for: Single-Gene Congenic Strain Reveals the Effect of Zbtb16 on Dexamethasone-Induced Insulin Resistance
Source: Front Endocrinol (Lausanne). 2018 Apr 20;9:185. doi: 10.3389/fendo.2018.00185 (PMC5919955; doi:10.3389/fendo.2018.00185)
Supplement: Supplementary file 2 [file table_1.XLS]

## Sheet: tab_primers
name	gel	forward primer	reverse primer	product size	position Rn3.4*	type	reference	alternative	SHR-Lx.PD5	SHR-Lx.PD5PD-Zbtb16	SHR-Lx.PD5SHR-Zbtb16
D8Rat41		AAGCCTTCTTTGATTTCCCC	GAAACAGTGGGGCTGGTTTA	156	chr8:50354908-50355063	microsatellite			shr	shr	shr
D8Rat42	y	AATTGGAAGTGGATGATGGG	GGTCTCAGCCTGCATTCATT	116	chr8:51376771-51376886	microsatellite			shr	shr	shr
Rexo2/Smfn e3		AACACTCGGAACTCCACAATG	CGTATTGGGCTCAGCTTCTC	426	chr8:51754876	substitution	T	G	shr	shr	shr
Nnmt e3b		ACAGAGGAATGGTCCGTGAG	GGCTTCCTGGTGATGGTG	399	chr8:51871670	substitution	T	C	shr	shr	shr
Nnmt e3a		GTGTACCCAGCCTCTTCCAC	CCACGCTGACAGACATACTCA	423	chr8:51871837	substitution	C	T	shr	shr	shr
Nnmt e3a					chr8:51872035	substitution	A	T	shr	shr	shr
51872		CTCGCTGTAGCGTTTCTCAA	CGCTGTAAGAATGCCGAGA	109	chr8:51872943-51873051	microsatellite			shr	shr	shr
51879		AAAACAAACCAAATAAGCATGTGT	TTGGTGCTCAGACATACATTCA	106	chr8:51879045-51879150	microsatellite			shr	shr	shr
51885		TTCCCTCACTTGGTCCTCTG	CATGCATGCCTCTGTGTG	109	chr8:51885689-51885797	microsatellite			shr	shr	shr
51892	y	GCCACCTCTGCATAAACTCC	TTGCCTTTGTGACTGACTGC	110	chr8:51892626-51892735	microsatellite			shr	shr	shr
51897		CCCTGTCTCAAAAACCAAAATG	CCCCTAGATGACAACAACTTCA	393	chr8:51897776-51898168	microsatellite			shr	shr	shr
51903	y	CCCTTTGTCCTTTCCTCCTC	CCCATCAGGCCAGTACAGTT	133	chr8:51903492-51903624	microsatellite			pd	pd	shr
51938		GGGCTAAGACTGATCCATCG	TCCCTATGGTGTCTGCACAA	195	chr8:51938222-51938416	microsatellite			pd	pd	shr
51958		GAAGGGTAGGAATGGATCTCG	TGTGGCACTAAAGAACCAAGG	169	chr8:51958450-51958618	microsatellite			pd	pd	shr
D1Rat405		GCTCATTCCGTGACATGTTG	CATGAGTCCAACTCCCCACT	237	chr8:51967008-51967244	microsatellite			pd	pd	shr
52002		ACGCAAGCCCACTGACTATT	GACGCTCTAAATTGGCACTCTT	196	chr8:52002663-52002858	microsatellite			pd	pd	shr
21652		CGCACATATGAGCCAGAGAA	GGACCATCTCAAACGCTGAT	140	chr8:52033239-52033378	microsatellite			pd	pd	shr
Plzf o24		AGGACCTGGTTGGGGTACA	GCAATGGTGAAGGAAAGCAT	420	chr8:52034811-52034820	deletion C	C10	C9	pd	pd	shr
Plzf o4		GCCCCACGTGTTTTACAAAT	GCACTCTGGATGGTGTTTGA	528	chr8:52044752	substitution	G	A	pd	pd	shr
Plzf o5a		TGCTGTATGCTCACAGAGTGAA	CTAGGCTCCCCCTTCCTATC	415	chr8:52047399	substitution	C	A	pd	pd	shr
Plzf o5a					chr8:52047418	substitution	G	A	pd	pd	shr
Plzf o5a					chr8:52047446	substitution	A	G	pd	pd	shr
Plzf o5b		AAGCGGGATGCAGGAACTA	TTGAAATCTCCGTTCGCTTC	439	chr8:52047883	substitution	T	G	pd	pd	shr
Plzf o5b					chr8:52047885-52047886	insertion G		G	pd	pd	shr
Plzf o5c		GCCGAGGGAAAGAATGAAA	CCCACTCAGCCTCCAGTATG	439	chr8:52048276-52048285	deletion A	A10	A9, A8	pd	pd	shr
Plzf o22b		AAAGCGACCTCAAGGACAGA	TGAGGTCAGAGTGCTGAAGG	437	chr8:52054021	substitution	T	C	pd	pd	shr
Plzf o29		CAGACAGAAACCAGCCTGAA	ACTCGTGTTGGGAGCTCTTC	423	chr8:52054885	substitution	G	A	pd	pd	shr
Plzf o21		GGCTCACAGTTTCCTCAGGT	TGACAAGAAGACGACATCAGC	549	chr8:52058124	substitution	G	A	pd	pd	shr
Plzf o20a		CAGGACAGAGGACCCACCT	AGGATTCTGCGTGTTTGCTC	436	chr8:52058687	substitution	G	A	pd	pd	shr
Plzf o20a					chr8:52058689	substitution	G	T	pd	pd	shr
Plzf o20a					chr8:52058824-52058837	deletion	CTGAAACGCAGCCT		pd	pd	shr
D8Got72	y	ATGTCCTGACCAGGAACAGA	CTGGGCATTTTGTCACAGC	177	chr8:52065614-52065790	microsatellite			pd	pd	shr
Plzf o13b		CCATCAACCATCAACATCAAA	CAATGTGAAGGCCCAAAGTT	398	chr8:52073374	substitution	G	A	pd	pd	shr
Plzf o12		CAGTAAGGGAGCCAGCACTC	AGCAACCCCTCTGAACACAC	421	chr8:52075987	substitution	T	C	pd	pd	shr
Plzf o27		TTCCTGTCACCAGCTCAACA	TCCGCCTGAACTCTTGTACC	409	chr8:52078013	substitution	A	G	pd	pd	shr
Plzf o26		AGAGGTGAGGGCAGGAAACT	GGTCCCCAGGATTAGAATGG	381	chr8:52078352	substitution	C	T	pd	pd	shr
Plzf o11		GACAGAGCAAGCAGTCTCACC	GGCCACCACTCACTTTTTCAT	439	chr8:52079854-52079864	insertion	A11	A12	pd	pd	shr
Plzf deletion	y	GAGGGGGTGGAAGAGAGAAC	GTGGCTCTGCCATCGTTATT	3240	chr8:52080930-52083893	deletion		deletion 2964bp	pd	pd	shr
21703		AGGACAGCCAAGGTTGTATAGTG	TTCCGTCTGTCTGCATTGAC	198	chr8:52084614-52084811	microsatellite			pd	pd	shr
Plzf o16		GGCTAGCTTCCTCCCAAGTT	TGATGTACCACCTCCCCATT	633	chr8:52087101	substitution	G	A	pd	pd	shr
Plzf c2		AAAGCAGAGGACCTGGATGA	TCCCTCCTGAGACGCTAGAC	520	chr8:52091059	substitution	G	C	pd	pd	shr
Plzf i1-6b		TTGTCCTTGCACTCTGGTCA	CTCAAGGCTGTTGGGAACAT	352	chr8:52092384-52092735	microsatellite	(TG)19	(TG)18	pd	pd	shr
Plzf i1-3		TACTGCCCACCCCAAAGTAG	GCTCCCAGCGTGTCTGACT	695	chr8:52093660	substitution	A	C	pd	pd	shr
21734		CTGAATGCTGAGGAGGAAGC	TGGAGGCATACACACAAGGA	126	chr8:52114982-52115107	microsatellite			pd	pd	shr
Plzf o28	y	GGACGATCTCTGGTGTGGAG	CCCATTTCATCCAGAGCCTA	96	chr8:52122039-52122044	deletion	AAGGCT		pd	pd	shr
Plzf o2a		CCAGCCCTGTGCTTAAAGTC	GCTATTTCTTCTGCCTTCTTGAAT	60	chr8:52133679-52133688	deletion A	A10	A9	pd	pd	pd
21780	y	ACTCACTCGGTGGAGGAAGA	TCCCCAACATCAAGATCACA	163	chr8:52151308-52151470	microsatellite			pd	shr	pd
Htr3a e9c		GGATGGCTCATTTCCACAGT	ATCCTTGCAGCGTCTTCCT	409	chr8:52161169	substitution	A	G	pd	shr	pd
Htr3a e9b		TACAGCATCACCCTGGTCAC	CGCTAGGGAAGTACCCACAA	437	chr8:52161315-52161324	deletion T	T10	T9	pd	shr	pd
Htr3a e9b					chr8:52161449	substitution	A	G	pd	shr	pd
Htr3a e7-8		CTGTCCTTCCCCAAGCAAT	CGGTCTGACTGACTTCTCTGG	1123	chr8:52162752	substitution	A	T	pd	shr	pd
Htr3a e6-7		GCTCAGGAAACCAGGACTGA	CTCTTCCCCCAGACTGTCAC	961	chr8:52163479	substitution	G	A	pd	shr	pd
21783		CCATCTACCCATCTACCCATCT	CTTTTGGCTCGATGGACATT	115	chr8:52164280-52164394	microsatellite			pd	shr	pd
Htr3a e4		TGGGGTCTTTTATCGACCAG	GCGTCAAGGAGAGCTTGAAC	381	chr8:52168654	substitution	T	C	pd	shr	pd
Htr3a e3		TTTAACAGGCCAGCATCTCC	CAGGGTTAGCCTTTGAGCAC	436	chr8:52169753	substitution	C	T	pd	shr	pd
21807		CTCCTTACTTAAATTGCTTCTTGTATT	ACTTAGGGAGATGAGAGGATAATG	150	chr8:52188109-52188258	microsatellite			pd	shr	pd
Htr3b e9		AGCTGTGCCTCCTCTAACCA	CCTTCTTCAGACCCTCTCCA	438	chr8:52198495	substitution	C	T	pd	shr	pd
Htr3b e9					chr8:52198655	substitution	A	G	pd	shr	pd
Htr3b e8		TGTCTGATGAGGTGCCAAGA	AACAAAGCAAGCAGGATTGG	414	chr8:52199250	substitution	A	C	pd	shr	pd
Htr3b e8					chr8:52199270-52199278	deletion C	C9	C8	pd	shr	pd
Htr3b e8					chr8:52199323	substitution	G	A	pd	shr	pd
21829		ATGAGATGATTGGCCCTGAA	GACACCCTCTTCTGTGCTTG	158	chr8:52209789-52209946	microsatellite			pd	shr	pd
Htr3b p10		TGCCTTAGGTAAAGGCTGGA	GAGGCAGGACCACAGAAGAA	405	chr8:52228261	substitution	C	A	pd	shr	pd
Htr3b p8		TGCACAGGTACACGGACACT	AAGGGAAGCATTGATTTTTGA	425	chr8:52228945-52228953	deletion A	A9	A8	pd	shr	pd
Htr3b p8					chr8:52228972	substitution	A	C	pd	shr	pd
Htr3b p5		GGAGAGAGCTGAGGCAGTGA	CTCATGGGGAAGAATCTGGA	391	chr8:52229768	substitution	G	A	pd	shr	pd
Htr3b p3		CATGGTACAGGGGTTTCTGG	CCTGCCTAGTGCCTAGAGGTC	410	chr8.52230404	substitution	T	C	pd	shr	pd
Htr3b p3					chr8:52230645	substitution	T	C	pd	shr	pd
21875		TGGGATTAAAAGCGCCTATC	GGCTACAGTCAAAGCCAACC	186	chr8:52256152-52256337	microsatellite			pd	shr	pd
Usp28 e3		CTGTCTGTCACCTGGCTTGA	AGTGGCTCAGTGACCAAAGG	432	chr8:52261992-52261993	substitution	TA	CT	pd	shr	pd
22019		TCCAGTCCTGTGGTGATTGA	AATTAAGGACGCAGCCAGAC	187	chr8:52389888-52390074	microsatellite			pd	shr	pd
D8Rat94		GCGTCTTCCAAAGCAGCTAG	ACACACAATGCACAGACATACA	104	chr8:52479599-52479702	microsatellite			pd	shr	pd
52637		CACATACATGCCCATGAAATC	GGTGTCTCCTCAGAGCAGTG	107	chr8:52637045-52637151	microsatellite			pd	shr	pd
52661		GGGAGGGATGGAGGGATA	GACGGGGGAAGTGGTATTCT	152	chr8:52661550-52661701	microsatellite			pd	shr	pd
52674	y	CATATTATCTCCAGATGATGACTGA	GGTACACGGCATGGCTTATT	144	chr8:52674458-52674601	microsatellite			pd	shr	pd
52685	y	GGAAGGGGATGAAGGAATGA	TCCCACAAACTGACTTGCTC	91	chr8:52685374-52685422	microsatellite			shr	shr	shr
Drd2 e7		TTGCAAAAGTGTGCAGAGG	CCAGGACATTCCCTTTCC	490	chr8:52703931	substitution	G	A	shr	shr	shr
D8Arb23		TCAAGACGGTCCCCAATGAAGC	TGAGTGTGCAACAAAGGAGCCC	307	chr8:52822490-52822796	microsatellite			shr	shr	shr
D8Rat215	y	CTCAGCTTCTCAAGGGGAGA	TGCCCTGAGTAATTGTGTGC	192	chr8:53042395-53042586	microsatellite			shr	shr	shr
D8Mit2		CCACGTCAACAAGACACCTG	TTCCACAGACCCCAGAATTC	198	chr8:53049280-53049477	microsatellite			shr	shr	shr
D8Rat44		TGGCATTTTGTGGAATAGGA	GCACTGCTGGTAAAAAGATGTG	396	chr8:53106707-53107102	microsatellite			shr	shr	shr
					* single nucleotide variants – position of the variant, microsatellites – position of the PCR product
